# Supplementary material for: Commercial price variation for common imaging studies
Source: Health Aff Sch. 2025 Apr 30;3(5):qxaf092. doi: 10.1093/haschl/qxaf092 (PMC12097484; doi:10.1093/haschl/qxaf092)
Supplement: qxaf092_Supplementary_Data [file qxaf092_supplementary_data.zip]

Archive with 3 entries (3 files):
- Appendix 1.docx
- coi_disclosure_ap.docx
- coi_disclosure_cw.docx
